# Supplementary material for: Phylodynamics of Influenza A/H1N1pdm09 in India Reveals Circulation Patterns and Increased Selection for Clade 6b Residues and Other High Mortality Mutants
Source: Viruses. 2019 Aug 27;11(9):791. doi: 10.3390/v11090791 (PMC6783925; doi:10.3390/v11090791)
Supplement: Supplementary file 1 [file viruses-11-00791-s001.zip]

Archive with 3 entries (3 files):
- Acknowledgment Table 1.docx
- Datafile1.fasta
- Supplementary Material.docx
